# Supplementary material for: Optimal design and control of an electromechanical transfemoral prosthesis with energy regeneration
Source: PLoS One. 2017 Nov 17;12(11):e0188266. doi: 10.1371/journal.pone.0188266 (PMC5693418; doi:10.1371/journal.pone.0188266)
Supplement: S1 File — (M) [file pone.0188266.s001.m]

function main
% Performs all the optimizations and produces the plots and tables
% This code has been tested with Matlab R2016a and IPOPT 3.11.0 (using
% linear solver MA 57)	
% IPOPT for Matlab can be downloaded from:
% 

    clear global
    close all

    % general settings
	problem.N = 100;			% number of collocation points
    speedlabels = {'Slow walking','Normal walking','Fast walking'};
    
    %===================================================
    % Figure 2: Pareto plot 
    %===================================================

    % a series of energy cost weights, for the Pareto plot
    weights = [ 0.028 , 0.025, 0.0225 ,0.02, 0.0178, 0.015, 0.0123, 0.0098, ...
        0.0077, 0.005363, 0.0034, 0.0023, 0.0013, 0.00045, 0.0001];

	cases = [1 10 15];       % the 3 special cases to be analyzed
   	problem.Wtrack = 0.9;    % tracking weight
    
    % if results are alread saved, skip the optimizations
    if ~exist('results1.mat')
        % do this for subject 1, normal walking speed (speed 2)
        problem.subject = 1;
        problem.speed = 2;
        for i = 1:length(weights)
            problem.Wenergy = weights(i);
            fprintf('Pareto front: optimizing point %d of %d...\n', i, length(weights)');
            result = optimize(problem);
            RMSerror(i) = result.RMSerror;
            RMSknee(i) = result.RMSknee ;
            RMSankle(i)= result.RMSankle ;
            nk(i)   = result.nk;     
            na(i)   = result.na;    
            kk(i)   = result.kk;      
            ka(i)   = result.ka; 
            phi0k(i) = 180/pi*result.phi0k;
            phi0a(i) = 180/pi*result.phi0a;
            Wknee(i)   = result.Wknee;
            Wankle(i)  = result.Wankle;
            Wheat(i)   = result.Wheat;
            deltaE_cap(i) = result.deltaE_cap;
            deltaE_con(i) = result.deltaE_con;
            deltaE(i)   = result.deltaE_con + result.deltaE_cap;     
            problem.X = result.X;    % use result as initial guess for the next optimization
        end

        % save the results to a file
        save results1 RMSerror RMSknee RMSankle nk na kk ka ...
            phi0k phi0a Wknee Wankle Wheat deltaE_cap deltaE_con deltaE
    end
    
    % load the results from file
    load results1

    % sort the results in order of increasing deltaE
    [~,order] = sort(deltaE);

    % plot the Pareto-front and indicate the special cases with red 
    figure(2);
    plot(deltaE(order),180/pi*RMSerror(order),'k--o');
    ylabel('RMS tracking error (deg)');
    xlabel('energy loss \Delta{E} (J)');
    hold on;
    plot(deltaE(cases),180/pi*RMSerror(cases),'k.','MarkerSize',20);
    text(deltaE(cases)+2.5,180/pi*RMSerror(cases)+0.3,{'1','2','3'});
    axis([-80 40 0 14]);
    set(gcf,'PaperPosition',[0 0 4 3]);
    print -depsc Fig2.eps
    disp('Plot is in Figure 2 and in Fig2.eps');	

    %======================================================================
    % Table 3: detailed results from the three selected cases in the Pareto
    % plot
    %======================================================================
    RMSkneedeg=(180/pi)*RMSknee;
    RMSankledeg=(180/pi)*RMSankle;

    fprintf('-------------------------------------------------------\n');
    fprintf('                    case 1   case 2  case 3\n');
    fprintf('----------------------------------------------------------\n');
    fprintf('RMSknee (deg)        %6.1f  %6.1f  %6.1f \n', 180/pi*RMSknee(cases) );
    fprintf('RMSankle (deg)       %6.1f  %6.1f  %6.1f \n', 180/pi*RMSankle(cases) );
    fprintf('knee work (J)}       %6.1f  %6.1f  %6.1f \n', Wknee(cases) );
    fprintf('ankle work (J)}      %6.1f  %6.1f  %6.1f \n', Wankle(cases) );
    fprintf('motor heat (J)}      %6.1f  %6.1f  %6.1f \n', Wheat(cases) );
    fprintf('converter heat (J)   %6.1f  %6.1f  %6.1f \n', deltaE_con(cases) );
    fprintf('Delta E (J)          %6.1f  %6.1f  %6.1f \n', deltaE(cases) );
    fprintf('n_ankle              %6.1f  %6.1f  %6.1f \n', na(cases) );
    fprintf('k_knee (Nm/rad)      %6.1f  %6.1f  %6.1f \n', kk(cases) );
    fprintf('k_ankle (Nm/rad)     %6.1f  %6.1f  %6.1f \n', ka(cases) );
    fprintf('phi0_knee (deg)      %6.1f  %6.1f  %6.1f \n', phi0k(cases) );
    fprintf('phi0_ankle (deg)     %6.1f  %6.1f  %6.1f \n', phi0a(cases) );
    fprintf('---------------------------------------------------------\n');

    % Write Latex code for Table 3
    fid = fopen('table3.tex','w');
    fprintf(fid,'\\begin{tabular}{llll} \n');
    fprintf(fid,'\\hline\n');
    fprintf(fid,'& \\bf{case 1} & \\bf{case 2} & \\bf{case 3} \\\\ \n');
    fprintf(fid,'\\hline \n');
    fprintf(fid,'$\\bf{RMS_{knee}\\ (deg)}$    & $%5.1f $ & $%5.1f $ & $%5.1f $	\\\\ \n', RMSkneedeg(cases) );
    fprintf(fid,'$\\bf{RMS_{ankle}\\ (deg)}$    & $%5.1f $ & $%5.1f $ & $%5.1f $	\\\\ \n', RMSankledeg(cases) );
    fprintf(fid,'$\\bf{W_{knee}\\ (J)}$	     & $%5.1f $ & $%5.1f $ & $%5.1f $	\\\\ \n', Wknee(cases) );
    fprintf(fid,'$\\bf{W_{ankle}\\ (J)}$	 & $%5.1f $ & $%5.1f $ & $%5.1f $	\\\\ \n', Wankle(cases) );
    fprintf(fid,'$\\bf{motor\\ heat\\ (J)}$	 & $%5.1f $ & $%5.1f $ & $%5.1f $	\\\\ \n', Wheat(cases) );
    fprintf(fid,'$\\bf{converter\\ loss\\ (J)}$	 & $%5.1f $ & $%5.1f $ & $%5.1f $	\\\\ \n', deltaE_con(cases) ); 
    fprintf(fid,'$\\bf{{\\Delta E}\\ (J)}$	 & $%5.1f $ & $%5.1f $ & $%5.1f $	\\\\ \n', deltaE(cases) );
    fprintf(fid,'$\\bf{n_{knee}}$	         & $%5.1f $ & $%5.1f $ & $%5.1f $	\\\\ \n', nk(cases) );
    fprintf(fid,'$\\bf{n_{ankle}}$	         & $%5.1f $ & $%5.1f $ & $%5.1f $	\\\\ \n', na(cases) );
    fprintf(fid,'$\\bf{k_{knee}\\ (Nm/rad)}$	 & $%5.1f $ & $%5.1f $ & $%5.1f $	\\\\ \n', kk(cases) );
    fprintf(fid,'$\\bf{k_{ankle}\\ (Nm/rad)}$	 & $%5.1f $ & $%5.1f $ & $%5.1f $	\\\\ \n', ka(cases) );
    fprintf(fid,'$\\bf{\\phi_{0,knee}\\ (deg)} $	 & $%5.1f $ & $%5.1f $ & $%5.1f $	\\\\ \n', phi0k(cases) );
    fprintf(fid,'$\\bf{\\phi_{0,ankle}\\ (deg)} $	 & $%5.1f $ & $%5.1f $ & $%5.1f $	\\\\ \n', phi0a(cases) );
    fprintf(fid,'\\hline \n');
    fprintf(fid,'\\end{tabular} \n');
    fclose(fid);
    disp('Latex code for table 3 has been written on file table3.tex');
    
    %===================================================================
	% Generate the zero-energy results for all subjects and speeds    
    %===================================================================
    clear Wknee Wankle Wheat RMS nk na kk ka phi0k phi0a

    if ~exist('results2.mat')
        for subject = 1:10   
            for speed = 1:3
                fprintf('Optimizing subject %d of 10, speed %d of 3...\n',subject,speed);
                problem.subject = subject;
                problem.speed = speed;
                problem.Wenergy = inf;
                problem.Wtrack = 0.1;

                % First, generate a result where the capacitor energy has the
                % is conserved
                problem.prescribedDeltaE = 0;
                result = optimize(problem);

                % Next, refine the result to compensate for converter energy
                % loss.  The capacitor must be charged by the same amount
                % as the converter energy loss. This is done in two iterations.
                for i = 1:2
                    problem.prescribedDeltaE = result.deltaE_con;
                    problem.X = result.X;
                    result = optimize(problem);
                end
                Wknee(subject,speed)   = result.Wknee;
                Wankle(subject,speed)  = result.Wankle;
                Wheat(subject,speed)   = result.Wheat;
                RMSknee(subject,speed) = result.RMSknee ;
                RMSankle(subject,speed)= result.RMSankle ;
                nk(subject,speed)      = result.nk;
                na(subject,speed)      = result.na;
                kk(subject,speed)      = result.kk;
                ka(subject,speed)      = result.ka;
                phi0k(subject,speed)   = 180/pi*result.phi0k;
                phi0a(subject,speed)   = 180/pi*result.phi0a;
                phiknee(:,subject,speed) = result.phiknee;
                refphiknee(:,subject,speed) = result.model.gait.phiknee;
                phiankle(:,subject,speed) = result.phiankle;
                refphiankle(:,subject,speed) = result.model.gait.phiankle;
                u1(:,subject,speed) = result.u1;
                u2(:,subject,speed) = result.u2;
                CapEnergy(:,subject,speed) = 0.5*result.C*result.V.^2;
                deltaE_con(subject,speed)   = result.deltaE_con;
                deltaE_cap(subject,speed)  = result.deltaE_cap;
                deltaE(subject,speed)  = result.deltaE_cap + result.deltaE_con;

            end
        end
        % save results to file 
        save results2 RMSknee RMSankle nk na kk ka ...
            phi0k phi0a Wknee Wankle Wheat deltaE_cap deltaE_con deltaE ...
            phiknee refphiknee phiankle refphiankle u1 u2 CapEnergy ...
            deltaE_con deltaE_cap
    end

    % load results from file
    load results2
    
    RMSkneedeg=(180/pi)*RMSknee;
    RMSankledeg=(180/pi)*RMSankle;

    %===================================================================
	% Table 4: summary statistics, all subjects all speeds
    %===================================================================

    fprintf('-------------------------------------------------------------\n');
    fprintf('                         Slow          Normal         Fast   \n');
    fprintf('-------------------------------------------------------------\n');

    fprintf('RMSknee (deg)        %6.1f \xB1 %4.1f %6.1f \xB1 %4.1f %6.1f \xB1 %4.1f\n', ...
        mean(RMSkneedeg(:,1)),std(RMSkneedeg(:,1)),mean(RMSkneedeg(:,2)),std(RMSkneedeg(:,2)),mean(RMSkneedeg(:,3)),std(RMSkneedeg(:,3)) );
    fprintf('RMSankle (deg)       %6.1f \xB1 %4.1f %6.1f \xB1 %4.1f %6.1f \xB1 %4.1f\n', ...
        mean(RMSankledeg(:,1)),std(RMSankledeg(:,1)),mean(RMSankledeg(:,2)),std(RMSankledeg(:,2)),mean(RMSankledeg(:,3)),std(RMSankledeg(:,3)) );
    fprintf('knee work (J)}       %6.1f \xB1 %4.1f %6.1f \xB1 %4.1f %6.1f \xB1 %4.1f\n', ...
        mean(Wknee(:,1)),std(Wknee(:,1)),mean(Wknee(:,2)),std(Wknee(:,2)),mean(Wknee(:,3)),std(Wknee(:,3)) );
    fprintf('ankle work (J)}      %6.1f \xB1 %4.1f %6.1f \xB1 %4.1f %6.1f \xB1 %4.1f\n', ...
        mean(Wankle(:,1)),std(Wankle(:,1)),mean(Wankle(:,2)),std(Wankle(:,2)),mean(Wankle(:,3)),std(Wankle(:,3)) );
    fprintf('motor heat (J)}      %6.1f \xB1 %4.1f %6.1f \xB1 %4.1f %6.1f \xB1 %4.1f\n', ...
        mean(Wheat(:,1)),std(Wheat(:,1)),mean(Wheat(:,2)),std(Wheat(:,2)),mean(Wheat(:,3)),std(Wheat(:,3)) );
    fprintf('converter heat (J)   %6.1f \xB1 %4.1f %6.1f \xB1 %4.1f %6.1f \xB1 %4.1f\n', ...
        mean(deltaE_con(:,1)),std(deltaE_con(:,1)),mean(deltaE_con(:,2)),std(deltaE_con(:,2)),mean(deltaE_con(:,3)),std(deltaE_con(:,3)) );
    fprintf('Delta E (J)          %6.1f \xB1 %4.1f %6.1f \xB1 %4.1f %6.1f \xB1 %4.1f\n', ...
        mean(deltaE(:,1)),std(deltaE(:,1)),mean(deltaE(:,2)),std(deltaE(:,2)),mean(deltaE(:,3)),std(deltaE(:,3)) );
    fprintf('n_knee               %6.0f \xB1 %4.0f %6.0f \xB1 %4.0f %6.0f \xB1 %4.0f\n', ...
        mean(nk(:,1)),std(nk(:,1)),mean(nk(:,2)),std(nk(:,2)),mean(nk(:,3)),std(nk(:,3)) );
    fprintf('n_ankle              %6.0f \xB1 %4.0f %6.0f \xB1 %4.0f %6.0f \xB1 %4.0f\n', ...
        mean(na(:,1)),std(na(:,1)),mean(na(:,2)),std(na(:,2)),mean(na(:,3)),std(na(:,3)) );
    fprintf('k_knee (Nm/rad)      %6.0f \xB1 %4.0f %6.0f \xB1 %4.0f %6.0f \xB1 %4.0f\n', ...
        mean(kk(:,1)),std(kk(:,1)),mean(kk(:,2)),std(kk(:,2)),mean(kk(:,3)),std(kk(:,3)) );
    fprintf('k_ankle (Nm/rad)     %6.0f \xB1 %4.0f %6.0f \xB1 %4.0f %6.0f \xB1 %4.0f\n', ...
        mean(ka(:,1)),std(ka(:,1)),mean(ka(:,2)),std(ka(:,2)),mean(ka(:,3)),std(ka(:,3)) );
    fprintf('phi0_knee (deg)      %6.0f \xB1 %4.0f %6.0f \xB1 %4.0f %6.0f \xB1 %4.0f\n', ...
        mean(phi0k(:,1)),std(phi0k(:,1)),mean(phi0k(:,2)),std(phi0k(:,2)),mean(phi0k(:,3)),std(phi0k(:,3)) );
    fprintf('phi0_ankle (deg)     %6.0f \xB1 %4.0f %6.0f \xB1 %4.0f %6.0f \xB1 %4.0f\n', ...
        mean(phi0a(:,1)),std(phi0a(:,1)),mean(phi0a(:,2)),std(phi0a(:,2)),mean(phi0a(:,3)),std(phi0a(:,3)) );
    fprintf('---------------------------------------------------------------\n');

    % Write Latex code for Table 4 that can be pasted into article
    fid = fopen('table4.tex','w');
    fprintf(fid,'\\begin{tabular}{llll} \n');
    fprintf(fid,'\\hline \n');
    fprintf(fid,'& \\bf{Slow} & \\bf{Normal} & \\bf{Fast} \\\\ \n');
    fprintf(fid,'\\hline \n');
        fprintf(fid,'$\\bf{RMS_{knee}\\ (deg)}$ & $%5.1f \\pm  %5.1f$ & $%5.1f \\pm  %5.1f$ & $%5.1f \\pm  %5.1f$	\\\\ \n', ...
			mean(RMSkneedeg(:,1)),std(RMSkneedeg(:,1)),mean(RMSkneedeg(:,2)),std(RMSkneedeg(:,2)),mean(RMSkneedeg(:,3)),std(RMSkneedeg(:,3)) );
        fprintf(fid,'$\\bf{RMS_{ankle}\\ (deg)}$ & $%5.1f \\pm  %5.1f$ & $%5.1f \\pm  %5.1f$ & $%5.1f \\pm  %5.1f$	\\\\ \n', ...
			mean(RMSankledeg(:,1)),std(RMSankledeg(:,1)),mean(RMSankledeg(:,2)),std(RMSankledeg(:,2)),mean(RMSankledeg(:,3)),std(RMSankledeg(:,3)) );
		fprintf(fid,'$\\bf{W_{knee}\\ (J)}$	 & $%5.1f \\pm  %5.1f$ & $%5.1f \\pm  %5.1f$ & $%5.1f \\pm  %5.1f$	\\\\ \n', ...
			mean(Wknee(:,1)),std(Wknee(:,1)),mean(Wknee(:,2)),std(Wknee(:,2)),mean(Wknee(:,3)),std(Wknee(:,3)) );
		fprintf(fid,'$\\bf{W_{ankle}\\ (J)}$	 & $%5.1f \\pm  %5.1f$ & $%5.1f \\pm  %5.1f$ & $%5.1f \\pm  %5.1f$	\\\\ \n', ...
			mean(Wankle(:,1)),std(Wankle(:,1)),mean(Wankle(:,2)),std(Wankle(:,2)),mean(Wankle(:,3)),std(Wankle(:,3)) );
		fprintf(fid,'$\\bf{motor\\ heat\\ (J)}$	 & $%5.1f \\pm  %5.1f$ & $%5.1f \\pm  %5.1f$ & $%5.1f \\pm  %5.1f$	\\\\ \n', ...
			mean(Wheat(:,1)),std(Wheat(:,1)),mean(Wheat(:,2)),std(Wheat(:,2)),mean(Wheat(:,3)),std(Wheat(:,3)) );
        fprintf(fid,'$\\bf{converter\\ loss\\ (J)}$	 & $%5.1f \\pm  %5.1f$ & $%5.1f \\pm  %5.1f$ & $%5.1f \\pm  %5.1f$	\\\\ \n', ...
			mean(deltaE_con(:,1)),std(deltaE_con(:,1)),mean(deltaE_con(:,2)),std(deltaE_con(:,2)),mean(deltaE_con(:,3)),std(deltaE_con(:,3)) );
        fprintf(fid,'$\\bf{{\\Delta E}\\ (J)}$	 & $%5.1f \\pm  %5.1f$ & $%5.1f \\pm  %5.1f$ & $%5.1f \\pm  %5.1f$	\\\\ \n', ...
			mean(deltaE(:,1)),std(deltaE(:,1)),mean(deltaE(:,2)),std(deltaE(:,2)),mean(deltaE(:,3)),std(deltaE(:,3)) );
		fprintf(fid,'$\\bf{n_{knee}}$	 & $%5.0f \\pm  %5.0f$ & $%5.0f \\pm  %5.0f$ & $%5.0f \\pm  %5.0f$	\\\\ \n', ...
			mean(nk(:,1)),std(nk(:,1)),mean(nk(:,2)),std(nk(:,2)),mean(nk(:,3)),std(nk(:,3)) );
		fprintf(fid,'$\\bf{n_{ankle}}$	 & $%5.0f \\pm  %5.0f$ & $%5.0f \\pm  %5.0f$ & $%5.0f \\pm  %5.0f$	\\\\ \n', ...
			mean(na(:,1)),std(na(:,1)),mean(na(:,2)),std(na(:,2)),mean(na(:,3)),std(na(:,3)) );
		fprintf(fid,'$\\bf{k_{knee}\\ (Nm/rad)}$	 & $%5.0f \\pm  %5.0f$ & $%5.0f \\pm  %5.0f$ & $%5.0f \\pm  %5.0f$	\\\\ \n', ...
			mean(kk(:,1)),std(kk(:,1)),mean(kk(:,2)),std(kk(:,2)),mean(kk(:,3)),std(kk(:,3)) );
		fprintf(fid,'$\\bf{k_{ankle}\\ (Nm/rad)}$	 & $%5.0f \\pm  %5.0f$ & $%5.0f \\pm  %5.0f$ & $%5.0f \\pm  %5.0f$	\\\\ \n', ...
			mean(ka(:,1)),std(ka(:,1)),mean(ka(:,2)),std(ka(:,2)),mean(ka(:,3)),std(ka(:,3)) );
		fprintf(fid,'$\\bf{\\phi_{0,knee}\\ (deg)} $	 & $%5.0f \\pm  %5.0f$ & $%5.0f \\pm  %5.0f$ & $%5.0f \\pm  %5.0f$	\\\\ \n', ...
			mean(phi0k(:,1)),std(phi0k(:,1)),mean(phi0k(:,2)),std(phi0k(:,2)),mean(phi0k(:,3)),std(phi0k(:,3)) );
		fprintf(fid,'$\\bf{\\phi_{0,ankle}\\ (deg)} $	 & $%5.0f \\pm  %5.0f$ & $%5.0f \\pm  %5.0f$ & $%5.0f \\pm  %5.0f$	\\\\ \n', ...
			mean(phi0a(:,1)),std(phi0a(:,1)),mean(phi0a(:,2)),std(phi0a(:,2)),mean(phi0a(:,3)),std(phi0a(:,3)) );
    fprintf(fid,'\\hline \n');
    fprintf(fid,'\\end{tabular} \n');
    fclose(fid);
    disp('Latex code for table 4 has been written on file table4.tex');    

    %===================================================================
	% Figure 3: plot zero-energy results for subject 1, all speeds    
    %===================================================================
    tperc =  100*(0:problem.N-1)'/(problem.N-1); % define the time axis in terms of a single gait cycle percentile  
    figure(3);

    for ispeed = 1:3
        % knee angle
        subplot(5,3,ispeed)
        plot(tperc,(180/pi)*phiknee(:,1,ispeed),'r--');
        hold on
        plot(tperc,(180/pi)*refphiknee(:,1,ispeed),'b')
        if (ispeed==1)
            ylabel('knee angle (deg)');
            set(legend('predicted','desired','location','best'),'FontSize',7);
        end
        title(speedlabels{ispeed})
        
        % ankle angle
        subplot(5,3,3+ispeed)
        plot(tperc,(180/pi)*phiankle(:,1,ispeed),'r--')    
        hold on
        plot(tperc,(180/pi)*refphiankle(:,1,ispeed),'b');
        if (ispeed==1)
            ylabel('ankle angle (deg)');
        end
        
        % capacitor energy
        subplot(5,3,6+ispeed)
        plot(tperc,CapEnergy(:,1,ispeed),'b');
        axis([0 100 1575 1630])
        if (ispeed==1)
            ylabel('capacitor energy (J)');
        end
        
        % control signals
        subplot(5,3,9+ispeed)
        plot(tperc,u1(:,1,ispeed),'r');
        hold on
        plot(tperc,u2(:,1,ispeed),'b');
        axis([0 100 -20 20])
        if (ispeed==1)
            ylabel('control signal');
            set(legend('knee','ankle','location','best'),'FontSize',7);
        end
        
        subplot(5,3,12+ispeed)
        plot(tperc,(180/pi)*phiknee(:,1,ispeed)-(180/pi)*refphiknee(:,1,ispeed),'r');
        hold on
        plot(tperc,(180/pi)*phiankle(:,1,ispeed)-(180/pi)*refphiankle(:,1,ispeed),'b');
        axis([0 100 -20 20])
        xlabel('time (% of cycle)');
        if ispeed==1
            ylabel('tracking error(deg)');
            set(legend('knee','ankle','location','best'),'FontSize',7);
        end
    end    

    set(gcf,'PaperPosition',[0 0 6 9]);
    print -depsc Fig3.eps
    disp('Plot is in Figure 3 and in Fig3.eps')

end
  
%==================================================================================================
function result = optimize(problem)

% Input: problem, a structure with the following fields:
%   subject....(scalar) subject from which data will be used (1 to 10)
%   speed......(scalar) the speed of each subject (1=slow, 2=normal, 3=fast)
%   N..........(scalar) number of collocation points 
%   Wtrack.....(scalar) weight of tracking term 
%   Wenergy....(scalar) weight of energy term in objective
%                   use Wenergy=inf to constrain energy to zero
%   X..........(Nvar x 1, optional) initial guess (default: zeros)
    
    global model 
    
    model.discretization = 'ME';  % Backward Euler (BE) or Midpoint Euler (ME) discretization
    initialvoltage = 8;
    
    % decode the problem
    N = problem.N;      % number of collocation points
    model.N = N;
    model.Wtrack  = problem.Wtrack; 
    model.Wenergy = problem.Wenergy; 
    % all variables, except capacitor voltage, must be periodic
    model.iper = [1:2 4:7];
    model.nper = numel(model.iper);

    if isinf(model.Wenergy)
         model.Wenergy = 0;  % this removes energy from the objective
         if isfield(problem,'prescribedDeltaE')
             model.prescribedDeltaE = problem.prescribedDeltaE;
         else
             model.prescribedDeltaE = 0;
         end
    end

    % Knee motor parameters
    model.ak = 0.053; % Torque constant
    model.Resk = 2.7 ; % motor resistance;
    model.JMk = 1.13e-5; % motor inertia
    model.JGk = 1.29e-5;   % gears inertia

    % Ankle motor parameters
    model.aa = 0.053; % Torque constant
    model.Resa = 2.7; % motor resistance
    model.JMa = 1.13e-5; % motor inertia
    model.JGa = 1.29e-5;   % gears inertia
    model.Eta = 0.9; % transformer efficiency
    
    % load gait data for all subjects
    % subjects 1-10 are subject id 7,8,5,6,3,12,13,10,15,17 in the PeerJ
    % paper
    % choose the subject and set subject mass
    load('data.mat')
       if problem.subject == 1
        data = HMCdata.Sub1;
        m=64.5;
    elseif problem.subject == 2
        data = HMCdata.Sub2;
        m=74.9;
    elseif problem.subject == 3
        data = HMCdata.Sub3;
        m=71.2;
    elseif problem.subject == 4
        data = HMCdata.Sub4;
        m=86.8;
    elseif problem.subject == 5
        data = HMCdata.Sub5;
        m=54;
    elseif problem.subject == 6
        data = HMCdata.Sub6;
        m=74.2;
    elseif problem.subject == 7
        data = HMCdata.Sub7;
        m=58;
    elseif problem.subject == 8
        data = HMCdata.Sub8;
        m=92;
    elseif problem.subject == 9
        data = HMCdata.Sub9;
        m=80.5;
    elseif problem.subject == 10
        data = HMCdata.Sub10;
        m=88.3;
    else
        error('subject number must be between 1 and 10');
    end
    
    % choose the speed
    if problem.speed == 1
       data = data.Slow;
    elseif problem.speed == 2
       data = data.Normal;
    elseif problem.speed == 3
       data = data.Fast;
    else
        error('speed must be 1 or 2 or 3');
    end
    
    % extract time values from data
    t =  data.time;
    t = t-t(1);     % make sure that time starts at zero
    
    % on data file, we have knee extension angle and ankle dorsiflexion
    % angle, in radians
    phiknee  = -data.AV.LKnee_Angle;   % convert to flexion angle
    phiankle =  data.AV.LAnkle_Angle;
    
    % on data file we have external knee extension moment and ankle dorsiflexor
    % moment, in Nm/kg
    Mknee = -m * data.AV.LKnee_Moment;  % convert to external flexion moment
    Mankle = m * data.AV.LAnkle_Moment;
    
    % interpolate the gait data to the DC time points
    T = t(end);     % final time in the gait cycle
    h = T/(N-1);    % time step for direct collocation
    tdc = 0:h:T;    % time points for direct collocation
    model.h=h;
    phiknee  = interp1(t,phiknee,tdc);
    phiankle = interp1(t,phiankle,tdc);
    Mknee  = interp1(t,Mknee,tdc);
    Mankle = interp1(t,Mankle,tdc);
    
    % store gait data in global variable "model"
    model.t = tdc;
    model.h = h;
    model.gait.phiknee = phiknee;
    model.gait.phiankle = phiankle;
    model.gait.sdknee = std(phiknee);
    model.gait.sdankle = std(phiankle);
    model.gait.Mknee =  Mknee;
    model.gait.Mankle = Mankle;

	% collocation grid and unknowns
    model.Nvarpernode = 7;			% number of unknowns per node: 5 states and 2 controls x1,x2,x3,x4,x5,u1,u2
    model.Nparameters = 7;          % number of unknown system parameters: C,nk,na,kk,ka,phi0k,phi0a
	model.Nconpernode = 5;          % number of constraint equations per node
    model.Nvar = model.N * model.Nvarpernode + model.Nparameters;   % number of unknowns 
	model.Ncon = (model.N-1)* model.Nconpernode + model.nper ;		% number of constraints
    % if deltaE is constrained, we have one more contraint
    if (model.Wenergy == 0)
        model.Ncon = model.Ncon + 1;
    end
    model.iknee = ( 0:(model.N-1) )*model.Nvarpernode + 1 ;         % index of knee angles within X
    model.iV     = ( 0:(model.N-1) )*model.Nvarpernode + 3 ;         % index of capacitor voltage within X
    model.iankle = ( 0:(model.N-1) )*model.Nvarpernode + 4 ;        % index of ankle angle within X
    model.iu1 = ( 0:(model.N-1) )*model.Nvarpernode + 6 ;           % index of knee control within X
    model.iu2 = ( 0:(model.N-1) )*model.Nvarpernode + 7 ;           % index of ankle control within X
    model.ip = model.N*model.Nvarpernode+(1:model.Nparameters);
    model.iC = model.ip(1);
    model.ink = model.ip(2);
    model.ina = model.ip(3);
    model.ikk = model.ip(4);
    model.ika = model.ip(5);
    model.iphi0k = model.ip(6);
    model.iphi0a = model.ip(7);
    
    % Determine Jacobian structure and number of non-zero elements
    Xr = rand(model.Nvar,1);
    model.Jnnz = 1;
    J = conjac(Xr);
    model.conjacstructure = double(J ~= 0);
    model.Jnnz = nnz(J);

    % Check the derivatives, if N=10 was specified
    if N == 10
        checkderiv; % compare gradient and Jacobian against finite difference approximations
    end 
    
    % Bounds on the variables (x1,x2,x3,x4,x5,u1,u2)   
    xlb = [-0.5 ; -20 ; 6 ; -1.0 ; -20 ; -20 ; -10];
    xub = [ 2.0 ;  20 ; 10;  1.0 ;  20 ;  20 ;  10];
    
    % Bounds on the system parameters(C,nk,na,kk,ka,phi0k,phi0a)
    plb = [50 ; 100 ; 100 ;   0 ;   0 ; -2; -2 ];
    pub = [50 ; 400 ; 600 ; 200 ; 700 ;  2;  2 ];

	% if initial guess was provided, use it, otherwise, use zeros
    if isfield(problem, 'X')
        X0 = problem.X;
    else
        X0 = zeros(model.Nvar,1);    
    end

    % solve the NLP with IPOPT
    funcs.objective = @objfun;
    funcs.gradient  = @objgrad;
    funcs.constraints = @confun;
    funcs.jacobian    = @conjac;
    funcs.jacobianstructure = @conjacstructure;

    options.lb = [repmat(xlb, N, 1);plb];
    options.ub = [repmat(xub, N, 1);pub];
    options.lb(3) = initialvoltage;
    options.ub(3) = initialvoltage;
    options.cl = zeros(model.Ncon,1);
    options.cu = zeros(model.Ncon,1);	
    options.ipopt.max_iter = 50000;
    options.ipopt.hessian_approximation = 'limited-memory';
    options.ipopt.tol = 1e-4;
	options.ipopt.print_level = 0;       
    [X, info] = ipopt(X0,funcs,options);
    
	if info.status ~= 0
		error('IPOPT did not solve');
	end
	
    % create the structure containing the results
    result.model = model;
    result.X = X;
    result.info = info;
 
    result.phiknee     = X(model.iknee);
    result.phidotknee  = X(model.iknee+1);
    result.V           = X(model.iV);
    result.phiankle    = X(model.iankle);
    result.phidotankle = X(model.iankle+1);
    result.u1          = X(model.iu1);
    result.u2          = X(model.iu2);
    result.C          = X(model.iC);
    result.nk         = X(model.ink);
    result.na         = X(model.ina);
    result.kk         = X(model.ikk);
    result.ka         = X(model.ika);
    result.phi0k        = X(model.iphi0k);
    result.phi0a        = X(model.iphi0a);
    result.errknee  = X(model.iknee) - model.gait.phiknee';
    result.errankle = X(model.iankle) - model.gait.phiankle';
    result.RMSerror = rms([result.errknee ; result.errankle]);
    result.RMSknee = rms(result.errknee);
    result.RMSankle = rms(result.errankle);
    result.deltaE_cap = 0.5 * result.C * (result.V(1)^2 - result.V(end)^2);

    % Calculate the energy balance of the system
	
	% first resample all variables at the midpoint (this is how the dynamics was done)
	V = (result.V(1:end-1) + result.V(2:end))/2;
	u1 = (result.u1(1:end-1) + result.u1(2:end))/2;
	u2 = (result.u2(1:end-1) + result.u2(2:end))/2;
 	phidotknee = (result.phidotknee(1:end-1) + result.phidotknee(2:end))/2;
	phidotankle = (result.phidotankle(1:end-1) + result.phidotankle(2:end))/2;
	Mknee = (model.gait.Mknee(1:end-1) + model.gait.Mknee(2:end))/2;
	Mankle = (model.gait.Mankle(1:end-1) + model.gait.Mankle(2:end))/2;
   
    % heat is the energy loss in the resistor
    Vtk = V' .* u1';                            % voltage across knee motor
    ek = model.ak * result.nk * phidotknee';    % back-emf
    Vta = V' .* u2';                            % voltage across ankle motor
    ea = model.aa * result.na * phidotankle';   % back-emf
    Itk = (Vtk - ek)/model.Resk;
    Ita = (Vta - ea)/model.Resa;
    Pheat = (Vtk - ek).^2/model.Resk + (Vta - ea).^2/model.Resa; % heat rate = V^2/R
    result.Wheat = mean(Pheat)*T;               % total heat produced during the cycle    
    
    % calculate the energy loss that would have occurred in the power
    % converters, assuming efficiency Eta
    Elossa = 0;
    Elossk = 0;
    for i = 1:N-1
        % power flowing through the knee power converter
        Pk = Itk(i) * Vtk(i);
        if Pk > 0  
            % power flowing from motor to capacitor
            Elossk = Elossk + Pk * h * (1 - model.Eta);   
        else
            % power flowing from capacitor to motor (power on capacitor side = Pk/Eta)
            Elossk = Elossk - Pk / model.Eta * h * (1 - model.Eta);
        end

        % power flowing through the ankle power converter
        Pa = Ita(i) * Vta(i);
        if Pa > 0  
            % power flowing from motor to capacitor
            Elossa = Elossa + Pa * h * (1 - model.Eta);   
        else
            % power flowing from capacitor to motor (power on capacitor side = Pk/Eta)
            Elossa = Elossa - Pa / model.Eta * h * (1 - model.Eta);
        end
        
    end
    % total energy loss in knee and ankle power converters 
    result.deltaE_con = Elossa + Elossk ; 
         
    % work done by joint torques
    Pknee = -Mknee .* phidotknee';
	Pankle = -Mankle .* phidotankle';
    result.Wknee  = mean(Pknee)*T;
    result.Wankle = mean(Pankle)*T;
        
end	
%====================================================================
function [f,f1,f2,f3] = objfun( X)

	global model
      
	% term 1: angle tracking for the knee
	f1 = mean(((model.gait.phiknee'-X(model.iknee))/model.gait.sdknee).^2);

    % term 2: angle tracking for the ankle
    f2 =  mean(((model.gait.phiankle'-X(model.iankle))/model.gait.sdankle).^2);
   
    % term 3: capacitor energy loss
    C = X(model.iC);        % extract capacitance value from X
    f3 = 0.5 * C * (X(model.iV(1))^2 - X(model.iV(end))^2); % E = 0.5*C*V^2
     
    % add them up
    f = model.Wtrack*(f1 + f2) + model.Wenergy*f3;

    % a short pause to make sure that IPOPT screen output appears
    % continuously (if print_level was set accordingly)
    pause(1e-6);	
end
%====================================================================
function [g] = objgrad( X)

	global model
    
    % initialize gradient
    g = zeros(size(X));
	
	% term 1: angle tracking for the knee
    g(model.iknee) = model.Wtrack * ...
        2*((X(model.iknee)-model.gait.phiknee')/model.gait.sdknee^2)/(model.N);
	
	% term 2: angle tracking for the ankle
    g(model.iankle) = model.Wtrack * ...
        2*((X(model.iankle)-model.gait.phiankle')/model.gait.sdankle^2)/(model.N);
    
    % term 3: capacitor energy loss
    C = X(model.iC);        % extract capacitance value from X
    g(model.iV(1))   =  model.Wenergy * C * X(model.iV(1));
    g(model.iV(end)) = -model.Wenergy * C * X(model.iV(end));
    g(model.iC) = model.Wenergy * 0.5 * (X(model.iV(1))^2 - X(model.iV(end))^2);

end
%====================================================================
	function J = conjacstructure(X)
    
     global model
     J = model.conjacstructure;
			
    end
%====================================================================
    function [f, dfdx, dfdxdot,dfdp] = dynfun(x, xdot, M, p)
    % the five dynamics equations of the system, in the form
    %   f(x, dx/dt, M, p) = 0
    % where x contains the 5 state variables and the 2 controls
    % M contains the applied torques
    % p contains the 7 model parameters
    
    global model
    
	% model parameters that are not in the p vector
    ak = model.ak;
    Resk = model.Resk;
    aa = model.aa;
    Resa = model.Resa;
    
    % model parameters that could be optimized
    C  = p(1);
    nk = p(2);
    na = p(3);
    kk = p(4);
    ka = p(5);
    phi0k = p(6);
    phi0a = p(7);
  
    % initialize f and the Jacobian matrices df/dx, df/dxdot, df/dp
    f=zeros(5,1);
    dfdx = spalloc(model.Nconpernode ,model.Nvarpernode,15);
    dfdxdot = spalloc(model.Nconpernode ,model.Nvarpernode,5);
    dfdp = spalloc(model.Nconpernode ,model.Nparameters,9);
    
    % equation 1: dx1/dt - x2 = 0:
    f(1) = xdot(1) - x(2);
    dfdx(1,2)      = -1;
    dfdxdot(1,1)   = 1;

 
    % equation 2: 
    f(2) = (model.JGk + nk ^2 * model.JMk)*xdot(2) ...
            + kk*( x(1) - phi0k ) ...
            + ak * nk * (ak * nk * x(2) - x(6)*x(3)) / Resk ...
            - M(1); 
        
    dfdx(2,1) = kk;
    dfdx(2,2) = ak^2 * nk^2 / Resk;
    dfdx(2,3) = -ak*nk*x(6) / Resk;
    dfdx(2,6) = -ak*nk*x(3) / Resk;
    dfdxdot(2,2) = model.JGk + nk ^2 * model.JMk;
    dfdp(2,2) =  2 * nk  * model.JMk * xdot(2) + (2*nk*(ak^2)*x(2) - ak*x(6)*x(3))/Resk;
    dfdp(2,4) =  x(1)-phi0k ;
    dfdp(2,6) =  -kk ;
     
    ik = (ak*nk*x(2) - x(3)*x(6)) / Resk ;
    ia = (aa*na*x(5) - x(3)*x(7)) / Resa ;
    vtk = x(6)*x(3) ;
    vta = x(7)*x(3) ;
    
    fk=1;
    fa=1;   
    % equation 3: 
    f(3) = C*xdot(3) ...
            - ak*nk*x(6)*x(2)*fk / Resk ...
            - aa*na*x(7)*x(5)*fa / Resa ...
            + (fk * (x(6)^2) / Resk + fa * (x(7)^2) / Resa)*x(3) ;
        
    dfdx(3,2) = -ak*nk*x(6)*fk / Resk;
    dfdx(3,3) = fk * (x(6)^2) / Resk + fa * (x(7)^2) / Resa;
    dfdx(3,5) = -aa*na*x(7)*fa / Resa;
    dfdx(3,6) = -ak*nk*x(2)*fk / Resk + 2*x(6)*x(3)*fk / Resk; 
    dfdx(3,7) = -aa*na*x(5)*fa  / Resa + 2*x(7)*x(3)*fa  / Resa;
    dfdxdot(3,3) = C;
    dfdp(3,1)  = xdot(3);
    dfdp(3,2)  = - ak*x(6)*x(2)*fk / Resk;
    dfdp(3,3)  = - aa*x(7)*x(5)*fa / Resa;
    
    % equation 4: dx4/dt - x5 = 0;
    f(4) = xdot(4) - x(5);
    dfdx(4,5)    = -1;
    dfdxdot(4,4) =  1;
          
    % equation 5: 
    f(5) = (model.JGa + na ^2 * model.JMa)*xdot(5) ...
            + ka*( x(4) - phi0a ) ...
            + aa * na * (aa * na * x(5) - x(7)*x(3)) / Resa ...
            - M(2);
        
    dfdx(5,3)    = -aa*na*x(7) / Resa;   
    dfdx(5,4)    = ka;
    dfdx(5,5)    = aa^2 * na^2 / Resa;
    dfdx(5,7)    = -aa*na*x(3) / Resa;
    dfdxdot(5,5) = model.JGa + na ^2 * model.JMa;  
    dfdp(5,3)    = 2 * na * model.JMa * xdot(5) + (2*na*(aa^2)*x(5) - aa*x(7)*x(3)) / Resa;
    dfdp(5,5)    = x(4)- phi0a;
    dfdp(5,7)    = -ka ;
        
    % Scaling of the elements of f with a matrix S
    S = sparse(diag([1 1 0.001 1 1]));
    f = S*f;
    dfdx = S*dfdx;
    dfdxdot = S*dfdxdot;
    dfdp = S*dfdp;
     
    end
%====================================================================
function [c] = confun(X)
    
	global model
    
    Mknee = model.gait.Mknee;
    Mankle = model.gait.Mankle;
	h = model.h;
    c = zeros(model.Ncon,1);     % initialize the constraints
    p = X(model.ip);             % extract the model parameters from X
    
    % dynamics constraints
    ix1 = 1:model.Nvarpernode;         % index for the variables of node 1
    ic  = 1:model.Nconpernode;   % index for constraints from node 1
    
    for i = 1:model.N-1
        % extract variables x from two successive nodes
        x1 = X(ix1);
        x2 = X(ix1 + model.Nvarpernode);  
        
        % apply the torques from the midpoint of the time interval
      
    	% dynamics constraints are calculated by dynfun function
        
        % use Backward Euler formula or Midpoint Euler formula as dynamics constraint
        if strcmp(model.discretization, 'BE')
            M = [ Mknee(i+1); Mankle(i+1) ];       % apply torques from node i
            c(ic) = dynfun(x2 , (x2-x1)/h, M, p);
        else
            M = [(Mknee(i)+Mknee(i+1))/2 ; (Mankle(i)+Mankle(i+1))/2];  % apply torque from midpoint of time interval
            c(ic) = dynfun((x1+x2)/2 , (x2-x1)/h, M, p);
        end
        
        ix1 = ix1 + model.Nvarpernode;
        ic  = ic  + model.Nconpernode;
    end

    % periodicity constraints
    c(model.Nconpernode*(model.N-1)+(1:model.nper)) = ...
        X(model.iper) - X((model.N-1)*model.Nvarpernode + model.iper);
    
    % if deltaE is constrained, add another constraint
    if (model.Wenergy == 0)
        C = p(1);
        finalenergy = 0.5*C*X((model.N-1)*model.Nvarpernode + 3)^2;
        initialenergy = 0.5*C*X(3)^2;
        c(end) =  finalenergy - initialenergy - model.prescribedDeltaE;
        c(end) = c(end)/1600;   % scaling to help IPOPT
    end

end

%====================================================================
function [J] = conjac( X)
	
    global model

    Mknee = model.gait.Mknee;
    Mankle = model.gait.Mankle;
	h = model.h;
    c = zeros(model.Ncon,1);     % initialize the constraints
    p = X(model.ip);             % extract the model parameters from X

    % initialize the sparse Jacobian matrix
	J = spalloc(model.Ncon,model.Nvar, model.Jnnz);		
    
    % dynamics constraints
 	ix1 = 1:model.Nvarpernode;   % index for the variables of node 1
    ic  = 1:model.Nconpernode;   % index for constraints from node 1
    for i=1:model.N-1
        
		% extract variables from two successive nodes
		x1 = X(ix1);
		ix2 = ix1 + model.Nvarpernode;
		x2 = X(ix2);
        p = X(model.ip);
        
        % apply the torques from the midpoint of the time interval
        M = [(Mknee(i)+Mknee(i+1))/2 ; (Mankle(i)+Mankle(i+1))/2];

        if strcmp(model.discretization, 'BE')
            [~, dfdx, dfdxdot, dfdp] = dynfun(x2, (x2-x1)/h, M, p);
            J(ic,ix1) = -dfdxdot/h;
            J(ic,ix2) = dfdx + dfdxdot/h;
        else
            [~, dfdx, dfdxdot, dfdp] = dynfun((x1+x2)/2, (x2-x1)/h, M, p);
            J(ic,ix1) = dfdx/2 - dfdxdot/h;
            J(ic,ix2) = dfdx/2 + dfdxdot/h;
        end
        J(ic, model.ip) = dfdp;
        
		%  advance ix1 and ic to next node
		ix1 = ix1 + model.Nvarpernode;
		ic  = ic  + model.Nconpernode;
        
    end

    % Jacobian elements from periodicity constraints
    for i = 1:model.nper
        J(model.Nconpernode*(model.N-1) + i, model.iper(i)) = 1;
        J(model.Nconpernode*(model.N-1) + i, (model.N-1)*model.Nvarpernode+model.iper(i)) = -1;   
    end
    
    % if deltaE is constrained, calculate required final voltage
    if (model.Wenergy == 0)
        C = p(1);
        % finalenergy = 0.5*C*X((model.N-1)*model.Nvarpernode + 3)^2;
        % initialenergy = 0.5*C*X(3)^2;
        % c(end) =  finalenergy - initialenergy - model.prescribedDeltaE;
        J(end, model.ip(1)) = 0.5*X((model.N-1)*model.Nvarpernode + 3)^2 - 0.5*X(3)^2;
        J(end, (model.N-1)*model.Nvarpernode + 3) = C*X((model.N-1)*model.Nvarpernode + 3);
        J(end, 3                                ) = -C*X(3);
        J(end,:) = J(end,:)/1600;   % scaling to help IPOPT
    end

end
%====================================================================
 function checkderiv
	% using finite differences to check that the code in objgrad and conjac is correct
	global model
    
    NX   = model.Nvar;
	hh       = 1e-6;
    X        = randn(NX,1);
	f        = objfun(X);
	grad     = objgrad(X);
	c        = confun(X);
    Ncon     = size(c,1);
	cjac     = conjac(X);
	cjac_num = zeros(Ncon, NX);
	grad_num = zeros(NX,1);
	
    for i=1:NX
        fprintf('checking derivatives for unknown %4d of %4d\n',i,NX);
        Xisave        = X(i);
        X(i)          = X(i) + hh;
        cjac_num(:,i) = (confun(X) - c)/hh;
        grad_num(i)   = (objfun(X) - f)/hh;
        X(i)          = Xisave;
    end
	
	% report maximal differences between analytical derivatives and numerical results
	fprintf('Max. error in constraint jacobian: ');
	matcompare(cjac, cjac_num);
	fprintf('Max. error in objective gradient: ');
	matcompare(grad, grad_num);
	disp('Type dbcont to continue');

    keyboard	
    end
 %====================================================================
    function matcompare(a,b)
	% compares two matrices and prints element that has greatest difference
	[maxerr,irow] = max(abs(a-b));
	[maxerr,icol] = max(maxerr);
	irow = irow(icol);
	fprintf('%9.6f at %d %d (%9.6f vs. %9.6f)\n', full(maxerr), irow, icol, full(a(irow,icol)), full(b(irow,icol)));
    end
 
